# Supplementary material for: Validation of the RunScribe inertial measurement unit for walking gait measurement
Source: PLoS One. 2022 Aug 22;17(8):e0273308. doi: 10.1371/journal.pone.0273308 (PMC9394823; doi:10.1371/journal.pone.0273308)
Supplement: S1 Data — (XLSX) [file pone.0273308.s001.xlsx]

## Sheet: Sheet1
	Lab Measurement system - both feet combined							RunScribe Measurement system - both feet combined								Lab Measurement system - Left Foot							RunScribe Measurement system - Left Foot								Lab Measurement system - Right Foot							RunScribe Measurement system - Right Foot
Participant	GRF	GRF rate	Total Shock	Impact Shock	Braking Shock	Pronation Excursion	Pronation Velocity	GRF	GRF rate	Total Shock	Impact Shock	Braking Shock	Pronation Excursion	Pronation Velocity	Participant	GRF	GRF rate	Total Shock	Impact Shock	Braking Shock	Pronation Excursion	Pronation Velocity	GRF	GRF rate	Total Shock	Impact Shock	Braking Shock	Pronation Excursion	Pronation Velocity	Participant	GRF	GRF rate	Total Shock	Impact Shock	Braking Shock	Pronation Excursion	Pronation Velocity	GRF	GRF rate	Total Shock	Impact Shock	Braking Shock	Pronation Excursion	Pronation Velocity
1	1.15803	15.5477	2.20093	1.61167	1.48147	10.3138	169.132	1.1659	14.3453	3.06871	1.7916	2.36955	4.5008	173.309	1	1.15473	14.7801	2.11156	1.46304	1.51021	11.3269	180.317	1.14374	14.2648	2.96443	1.62032	2.31525	4.34844	165.955	1	1.15473	16.3153	2.2903	1.7603	1.45273	9.30064	157.946	1.18805	14.4259	3.17299	1.96287	2.42384	4.65315	180.664
2	1.05907		2.73499	2.29069	1.48278	11.5913	289.432	1.20539		2.57674	1.60607	1.9463	7.0297	260.428	2	1.06471		2.81212	2.32954	1.56418	9.26888	263.196	1.21839		2.87049	1.67853	2.24885	4.61096	212.219	2	1.06471		2.65787	2.25183	1.40137	13.9137	315.668	1.1924		2.28299	1.5336	1.64375	9.44845	308.636
3	1.1319	19.5886	2.18334	1.91365	1.02913	7.3305	141.042	1.18822	15.4861	2.69523	1.13808	2.27735	2.90157	214.316	3	1.16229	20.6867	2.02088	1.82966	0.837378	9.0626	165.272	1.17867	15.6278	3.24693	1.42382	2.74141	3.5922	225.787	3	1.16229	18.4904	2.3458	1.99763	1.22087	5.59839	116.812	1.19777	15.3443	2.14352	0.85234	1.81328	2.21094	202.844
4	1.21484	13.396	1.69041	1.38564	0.958923	8.79119	199.847	1.16135	14.4091	2.68886	1.63458	1.99668	10.3695	286.685	4	1.22656	14.3233	1.83609	1.51504	1.02341	9.29225	225.856	1.22378	14.822	2.64162	1.71954	1.80001	9.80938	298.334	4	1.22656	12.4687	1.54474	1.25625	0.894433	8.29013	173.838	1.09892	13.9963	2.73609	1.54961	2.19335	10.9297	275.037
5	1.15224					13.3875	188.336	1.18598					13.4469	217.886	5	1.18903					13.2356	173.146	1.18735					13.075	233.685	5	1.18903					13.5394	203.527	1.1846					13.8188	202.087
6	1.16176	15.7575	1.49425	0.809265	1.24432	11.658	158.746	1.22524	14.6699	1.97566	0.633395	1.85039	10.0781	323.129	6	1.13687	15.7378	1.53114	0.947583	1.19692	12.6346	146.791	1.21592	14.5305	2.44472	0.82695	2.28319	8.73752	305.432	6	1.13687	15.7773	1.45735	0.670947	1.29172	10.6815	170.701	1.23455	14.8094	1.50659	0.43984	1.41758	11.4188	340.826
7	1.1233	12.4465	1.32093	0.821631	0.99613	7.41809	121.462	1.14728	13.2391	2.48766	1.59784	1.83613	4.83987	91.2384	7	1.12356	10.4849	1.08419	0.862354	0.650806	8.06185	112.269	1.1523	13.2472	2.26603	1.38515	1.7246	5.12972	69.2688	7	1.12356	14.4081	1.55767	0.780908	1.34145	6.77433	130.655	1.14226	13.2309	2.7093	1.81054	1.94766	4.55001	113.208
8	1.09155	14.8644	1.39883	1.26023	0.596045	8.54484	130.964	1.13457	14.2539	3.03238	1.43907	2.54825	4.6469	171.17	8	1.09254	15.6704	1.49262	1.35769	0.605786	8.60309	155.277	1.17986	14.2951	2.61343	1.44885	2.0176	3.76252	160.846	8	1.09254	14.0584	1.30503	1.16277	0.586304	8.4866	106.651	1.08927	14.2126	3.45132	1.42929	3.0789	5.53127	181.494
9	1.12253	16.9323	2.47104	1.69463	1.78866	9.11635	172.662	1.11045	14.9925	2.76691	1.45078	2.259	6.81173	322.717	9	1.13592	15.883	2.4122	1.70083	1.70629	8.2367	149.926	1.08642	14.8417	1.86909	0.96132	1.52619	9.68907	354.742	9	1.13592	17.9816	2.52989	1.68843	1.87102	9.99599	195.398	1.13448	15.1433	3.66472	1.94025	2.99181	3.93439	290.692
10	1.11225	11.9057	2.43485	1.8802	1.54021	8.27005	155.689	1.15564	12.7439	3.12341	2.10665	2.22851	8.33361	183.536	10	1.09945	12.0318	3.02599	2.26147	2.0083	8.15668	156.065	1.14816	12.6221	3.2907	2.41719	2.19492	10.8172	193.848	10	1.09945	11.7797	1.84371	1.49893	1.07212	8.38342	155.313	1.16311	12.8656	2.95613	1.7961	2.2621	5.85002	173.224
11	1.16364	15.6639	1.79925	1.13372	1.38359	10.142	251.184	1.14743	14.4014	2.9904	2.21974	1.88986	12.0969	306.552	11	1.153	15.1371	1.9188	1.15208	1.53142	10.0198	271.146	1.1349	14.4853	3.2786	2.34337	2.17579	12.8047	336.053	11	1.153	16.1906	1.67971	1.11536	1.23577	10.2643	231.222	1.15996	14.3176	2.70219	2.09611	1.60392	11.3891	277.051
12	1.10475	11.9603	2.01217	1.78116	0.901783	7.84202	152.37	1.10855	13.267	2.35222	1.0457	2.01309	2.50158	130.508	12	1.10888	11.4953	2.22027	2.05647	0.826174	6.8466	128.667	1.10418	13.0818	2.3316	1.44064	1.76134	1.82032	109.607	12	1.10888	12.4252	1.80406	1.50586	0.977393	8.83744	176.074	1.11293	13.4521	2.37284	0.65077	2.26485	3.18283	151.41
13	1.07108	14.0321	1.68015	1.48435	0.771484	8.82715	204.951	1.09617	13.0547	2.08892	1.21172	1.63477	2.60781	200.815	13	1.07359	14.2818	1.90969	1.71619	0.828955	7.45692	160.091	1.09112	12.9326	2.30113	1.52617	1.66837	2.14844	164.648	13	1.07359	13.7824	1.45061	1.25251	0.714014	10.1974	249.81	1.10121	13.1769	1.87672	0.89727	1.60117	3.06719	236.981
14	1.10674	10.7501	1.11664	0.913074	0.633021	9.98489	173.958	1.1745	14.2636	2.05157	1.40352	1.39708	11.2203	205.249	14	1.11842	9.64671	1.14376	0.889429	0.715528	8.19602	159.947	1.18808	14.3732	1.91909	1.30938	1.27345	11.3031	200.11	14	1.11842	11.8536	1.08951	0.936719	0.550513	11.7738	187.968	1.16091	14.154	2.18404	1.49765	1.5207	11.1375	210.388
15	1.16953	16.1442	1.61798	1.39108	0.767236	11.7484	185.743	1.13316	14.2269	3.02144	1.47304	2.57598	12.5891	207.825	15	1.1459	16.0228	1.82524	1.46326	1.04534	14.2199	201.587	1.14227	14.3925	3.49133	1.50039	3.12383	15.8766	214.771	15	1.1459	16.2657	1.41072	1.3189	0.489136	9.27689	169.9	1.12406	14.0612	2.55155	1.4457	2.02813	9.30159	200.879
16	1.08751	17.0625	1.2533	1.12516	0.521472	11.2711	144.891	1.19358	14.2883	1.94088	1.22226	1.45273	5.79454	158.014	16	1.10858	17.0109	1.29261	1.12571	0.588574	9.26152	150.62	1.20159	14.1608	1.87489	1.18085	1.41328	6.26096	134.827	16	1.10858	17.1142	1.214	1.12461	0.45437	13.2808	139.162	1.18557	14.4157	2.00687	1.26367	1.49218	5.32813	181.201
17	1.11014	15.6496	1.47234	1.27245	0.725464	13.6226	235.55	1.15573	13.5052	2.29852	1.78243	1.39259	9.46408	307.004	17	1.11418	14.6211	1.43178	1.26675	0.650806	11.867	189.077	1.15258	13.7359	2.13434	1.79571	1.11837	7.04532	255.231	17	1.11418	16.6781	1.5129	1.27815	0.800122	15.3781	282.022	1.15888	13.2744	2.46269	1.76915	1.66681	11.8828	358.777
18	1.1471	15.9506				11.3821	187.675	1.16495	15.3633				11.2703	349.081	18	1.14524	15.0099				11.0532	166.985	1.18257	15.4716				13.2938	284.43	18	1.14524	16.8913				11.711	208.365	1.14733	15.255				9.24688	413.733
19	1.13239	15.6171	1.30551	1.00891	0.817495	8.50029	190.597	1.25073	14.8861	2.05009	1.46953	1.32129	6.15001	255.066	19	1.14782	15.9821	1.26858	1.00789	0.758965	8.26082	208.944	1.30461	14.9057	1.94341	1.57031	1.0629	5.1469	235.455	19	1.14782	15.2522	1.34243	1.00994	0.876025	8.73975	172.251	1.19685	14.8665	2.15676	1.36875	1.57969	7.15313	274.677
20	1.10415	10.5214	1.95333	1.72944	0.891447	11.736	188.682	1.00917	12.7597	2.52727	1.28145	2.01524	14.4172	231.815	20	1.10279	11.1913	2.07662	1.81157	0.996541	11.7572	194.162	0.98666	12.6325	2.09373	1.32774	1.47109	16.5235	269.952	20	1.10279	9.85149	1.83004	1.64731	0.786353	11.7147	183.202	1.03167	12.8868	2.96082	1.23516	2.55939	12.3109	193.677
	Lab Measurement system - both feet combined							RunScribe Measurement system - both feet combined								Lab Measurement system - Left Foot							RunScribe Measurement system - Left Foot								Lab Measurement system - Right Foot							RunScribe Measurement system - Right Foot
	GRF	GRF rate	Total Shock	Impact Shock	Braking Shock	Pronation Excursion	Pronation Velocity	GRF	GRF rate	Total Shock	Impact Shock	Braking Shock	Pronation Excursion	Pronation Velocity		GRF	GRF rate	Total Shock	Impact Shock	Braking Shock	Pronation Excursion	Pronation Velocity	GRF	GRF rate	Total Shock	Impact Shock	Braking Shock	Pronation Excursion	Pronation Velocity		GRF	GRF rate	Total Shock	Impact Shock	Braking Shock	Pronation Excursion	Pronation Velocity	GRF	GRF rate	Total Shock	Impact Shock	Braking Shock	Pronation Excursion	Pronation Velocity
Average	1.12623	14.655	1.78557	1.41705	1.02948	10.0739	182.146	1.1557	14.1198	2.54094	1.47264	1.94471	8.05353	229.817		1.1302	14.4443	1.85634	1.48647	1.05809	9.84091	177.967	1.16116	14.1346	2.53198	1.52646	1.88447	8.28978	221.26		1.1302	14.8658	1.7148	1.34763	1.00087	10.3069	186.324	1.15024	14.1049	2.5499	1.41881	2.00495	7.81728	238.374
SD	0.0374459	2.40359	0.470369	0.415233	0.370674	1.90445	41.0378	0.0516568	0.84419	0.409592	0.374933	0.391134	3.77879	70.1606		0.038202	2.66167	0.54543	0.455854	0.430505	2.07136	40.6169	0.0652092	0.909892	0.54233	0.395839	0.552944	4.53258	74.7581		0.038202	2.42005	0.459761	0.412106	0.38823	2.47932	52.342	0.0474819	0.8061	0.556305	0.465515	0.509429	3.64948	76.6579
	Data Removed from study due to outlying data
